# Supplementary material for: Krill Oil Inhibits NLRP3 Inflammasome Activation in the Prevention of the Pathological Injuries of Diabetic Cardiomyopathy
Source: Nutrients. 2022 Jan 15;14(2):368. doi: 10.3390/nu14020368 (PMC8780413; doi:10.3390/nu14020368)
Supplement: Supplementary file 1 [file nutrients-14-00368-s001.zip]

Archive with 1 entries (1 files):
- nutrients-1521602-supplementary.pdf
